# Supplementary material for: Socioeconomic Disparities in Diet Vary According to Migration Status among Adolescents in Belgium
Source: Nutrients. 2019 Apr 10;11(4):812. doi: 10.3390/nu11040812 (PMC6520743; doi:10.3390/nu11040812)
Supplement: Supplementary file 1 [file nutrients-11-00812-s001.zip]

Archive with 8 entries (8 files):
- TableS1_Fruit.xlsx
- TableS2_Vegetable.xlsx
- TableS3_Fish.xlsx
- TableS4_Dairy.xlsx
- TableS5_ChipsFries.xlsx
- TableS6_SSB.xlsx
- TableS7.xlsx
- TableS8.docx
