# Supplementary material for: Socioeconomic Disparities in Diet Vary According to Migration Status among Adolescents in Belgium
Source: Nutrients. 2019 Apr 10;11(4):812. doi: 10.3390/nu11040812 (PMC6520743; doi:10.3390/nu11040812)
Supplement: Supplementary file 1 [file nutrients-11-00812-s001.zip › TableS1_Fruit.xlsx]

## Sheet: Fruit
Supplementary Table 1. Multilevel multinomial regressions for fruit consumption (reference category: >once a day) stratified by migration status — HBSC, Belgium, 2014 (n = 19,172)
		Simple multilevel multinomial regression									Multiple multilevel multinomial regression
			Fruit consumption >once a day	Fruit consumption 5–7 days a week			Fruit consumption <5 days				Fruit consumption 5–7 days a week		Fruit consumption <5 days
	Variables	n	%	%	cRRR (IC 95%) b	P value	%	cRRR (IC 95%) b	P value	Overall P value	aRRR (IC 95%) c	P value	aRRR (IC 95%) c	P value	Overall P value
Natives (n = 13,353)	Gender					0.08			<0.001	<0.001		0.03		<0.001	<0.001
	Boys	6872	12.9	29.4	1.10 (0.99–1.23)		57.7	1.68 (1.51–1.87)			1.13 (1.01–1.26)		1.69 (1.53–1.88)
	Girls	6481	18.1	35.8	1		46.1	1			1		1
	Age					0.48			<0.001	<0.001		0.55		<0.001	<0.001
	10-12 years	3956	18.7	38.3	1		43	1			1		1
	13-16 years	6662	14.4	30.7	1.09 (0.93–1.27)		54.9	1.74 (1.50–2.02)			1.07 (0.94–1.21)		1.71 (1.51–1.94)
	17-19 years	2735	13.2	28.5	1.11 (0.92–1.34)		58.3	2.02 (1.68–2.43)			1.08 (0.91–1.27)		1.88 (1.61–2.21)
	Family structure a					0.12			<0.001	<0.001		0.05		<0.001	<0.001
	Two parents	8826	16.5	33.7	1		49.8	1			1		1
	Blended family	2104	13.2	31.3	1.18 (1.01–1.38)		55.5	1.42 (1.22–1.64)			1.21 (1.03–1.41)		1.46 (1.26–1.69)
	Single-parent family	2423	13.5	29.3	1.05 (0.91–1.22)		57.2	1.39 (1.21–1.60)			1.07 (0.92–1.24)		1.29 (1.12–1.49)
	Family Affluence Scale a					0.29			<0.001	<0.001		0.14		<0.001	<0.001
	High	2746	19.3	37.5	1		43.2	1			1		1
	Medium	8826	14.6	32.1	1.10 (0.97–1.26)		53.3	1.59 (1.40–1.80)			1.14 (1.00–1.29)		1.65 (1.46–1.87)
	Low	1781	13.4	26.8	1.03 (0.84–1.25)		59.8	1.99 (1.65–2.39)			1.08 (0.89–1.31)		2.13 (1.77–2.56)
	Parental working status a					0.3			0.05	0.001
	Both parents working	10162	15.5	33.4	1.15 (0.98–1.35)		51.1	1.00 (0.86–1.16)
	One working, the other at home	1786	16.1	30.3	1		53.6	1
	One working, the other not at home	969	14.7	29.4	1.07 (0.83–1.38)		55.9	1.16 (0.92–1.46)
	None working	436	13.1	28.7	1.27 (0.89–1.81)		58.2	1.46 (1.06–2.02)
	Siblings					0.31			<0.001	<0.001		0.22		<0.001	<0.001
	Single child	1303	11.7	28.6	1.11 (0.91–1.35)		59.7	1.49 (1.23–1.79)			1.13 (0.93–1.38)		1.40 (1.16–1.69)
	Siblings	12050	15.8	32.9	1		51.3	1			1		1
	School Region					<0.001			<0.001	<0.001		<0.001		<0.001	<0.001
	Brussels-Capital	452	20.8	38.1	1		41.1	1			1		1
	Wallonia	6507	21.2	34.4	0.84 (0.61–1.15)		44.4	1.00 (0.73–1.37)			0.86 (0.64–1.16)		0.99 (0.74–1.33)
	Flanders	6394	9.2	30.2	1.75 (1.26–2.42)		60.6	3.25 (2.35–4.49)			1.76 (1.30–2.38)		3.21 (2.38–4.33)
	Intercept				2.12 (1.92–2.35)	<0.001		3.40 (3.09–3.75)	<0.001		1.50 (1.10–2.05)	0.01	0.62 (0.46–0.85)	0.003
Second-generation immigrants (n = 4214)	Gender					0.29			0.002	0.002		0.28		0.003	0.006
	Boys	2002	18.8	32.5	1.10 (0.92–1.31)		48.7	1.31 (1.11–1.55)			1.10 (0.92–1.31)		1.29 (1.09–1.53)
	Girls	2212	22.3	34.4	1		43.3	1			1		1
	Age					0.38			<0.001	<0.001		0.23		<0.001	<0.001
	10-12 years	1209	26	37.7	1		36.3	1			1		1
	13-16 years	2130	18.7	32.8	1.17 (0.94–1.45)		48.5	1.79 (1.44–2.22)			1.20 (0.97–1.47)		1.82 (1.48–2.23)
	17-19 years	875	17.9	29.4	1.09 (0.83–1.43)		52.7	2.03 (1.56–2.64)			1.14 (0.88–1.48)		2.17 (1.68–2.79)
	Family structure a					0.38			0.07	0.001		0.44		0.19	0.03
	Two parents	2861	21.2	35.1	1		43.7	1			1		1
	Blended family	416	18.7	33.2	1.06 (0.78–1.43)		48.1	1.23 (0.92–1.64)			1.07 (0.79–1.45)		1.22 (0.92–1.64)
	Single-parent family	937	19.6	28.9	0.87 (0.70–1.08)		51.5	1.24 (1.01–1.52)			0.88 (0.71–1.10)		1.16 (0.95–1.43)
	Family Affluence Scale a					0.39			<0.001	<0.001		0.29		<0.001	<0.001
	High	716	26.5	38.1	1		35.4	1			1		1
	Medium	2519	19.5	33.7	1.14 (0.91–1.43)		46.8	1.71 (1.37–2.15)			1.19 (0.95–1.48)		1.74 (1.39–2.19)
	Low	979	19.1	29.7	1.02 (0.77–1.34)		51.2	1.89 (1.45–2.47)			1.10 (0.83–1.44)		1.94 (1.48–2.54)
	Parental working status a					0.87			0.39	0.41
	Both parents working	2187	21.3	34.6	1.08 (0.88–1.33)		44.1	0.95 (0.78–1.15)
	One working, the other at home	1172	20.6	32.4	1		47	1
	One working, the other not at home	358	19	32.4	1.13 (0.80–1.60)		48.6	1.17 (0.84–1.62)
	None working	497	18.7	32.2	1.09 (0.80–1.48)		49.1	1.14 (0.85–1.53)
	Siblings					0.88			0.29	0.27		0.9		0.53	0.63
	Single child	315	19.4	30.5	0.97 (0.69–1.37)		50.1	1.19 (0.87–1.63)			0.98 (0.70–1.37)		1.11 (0.80–1.53)
	Siblings	3899	20.7	33.8	1		45.5	1			1		1
	School Region					<0.001			<0.001	<0.001		<0.001		<0.001	<0.001
	Brussels-Capital	1229	23.3	35.2	1		41.5	1			1		1
	Wallonia	1811	23.8	34.1	1.00 (0.76–1.32)		42.1	1.05 (0.80–1.38)			0.96 (0.76–1.22)		1.05 (0.83–1.33)
	Flanders	1174	12.9	30.8	1.69 (1.22–2.33)		56.3	2.61 (1.91–3.57)			1.60 (1.21–2.12)		2.72 (2.07–3.57)
	Intercept				1.73 (1.53–1.96)	<0.001		2.37 (2.10–2.67)	<0.001		1.19 (0.88–1.60)	0.25	0.56 (0.51–0.76)	<0.001
First-generation immigrants (n = 1605)	Gender					0.6			0.14	0.28		0.49		0.18	0.4
	Boys	829	21.2	32.5	1.08 (0.82–1.42)		46.3	1.22 (0.94–1.59)			1.10 (0.84–1.45)		1.20 (0.92–1.57)
	Girls	776	24.6	33.4	1		42	1			1		1
	Age					0.02			<0.001	<0.001		0.01		<0.001	<0.001
	10-12 years	361	31.3	34.1	1		34.6	1			1		1
	13-16 years	825	21.5	32.1	1.41 (1.00–2.00)		46.4	2.01 (1.43–2.82)			1.41 (1.02–1.95)		1.95 (1.41–2.70)
	17-19 years	419	18.4	33.4	1.78 (1.18–2.68)		48.2	2.52 (1.69–3.76)			1.81 (1.23–2.67)		2.55 (1.74–3.75)
	Family structure a					0.48			0.08	0.007		0.55		0.12	0.02
	Two parents	1044	23.7	35.3	1		41	1			1		1
	Blended family	192	18.2	28.7	0.99 (0.62–1.59)		53.1	1.59 (1.04–2.44)			0.98 (0.62–1.56)		1.53 (0.99–2.37)
	Single-parent family	369	23	28.2	0.81 (0.58–1.14)		48.8	1.21 (0.89–1.66)			0.83 (0.59–1.16)		1.20 (0.87–1.65)
	Family Affluence Scale a					0.79			0.008	<0.001		0.86		0.002	<0.001
	High	264	26.1	39.8	1		34.1	1			1		1
	Medium	860	23.1	32.9	0.88 (0.61–1.29)		44	1.38 (0.94–2.01)			0.91 (0.63–1.31)		1.42 (0.97–2.08)
	Low	481	20.6	29.1	0.95 (0.62–1.45)		50.3	1.91 (1.26–2.91)			0.95 (0.62–1.44)		2.10 (1.38–3.21)
	Parental working status a					0.71			0.83	0.89
	Both parents working	755	22.9	32.1	0.88 (0.63–1.25)		45	1.03 (0.74–1.44)
	One working, the other at home	381	23.1	34.9	1		42	1
	One working, the other not at home	224	24.1	31.7	0.82 (0.52–1.29)		44.2	0.95 (0.61–1.47)
	None working	245	21.2	33.5	1.05 (0.67–1.66)		45.3	1.18 (0.76–1.83)
	Siblings					0.69			0.39	0.68		0.71		0.83	0.93
	Single child	168	20.8	32.2	1.10 (0.69–1.74)		47	1.21 (0.78–1.86)			1.09 (0.69–1.72)		1.05 (0.68–1.63)
	Siblings	1437	23.1	33	1		43.9	1			1		1
	School Region					0.01			<0.001	<0.001		0.009		<0.001	<0.001
	Brussels-Capital	509	27.7	35.8	1		36.5	1			1		1
	Wallonia	613	26.4	33.9	1.02 (0.72–1.44)		39.7	1.16 (0.82–1.64)			1.02 (0.74–1.41)		1.26 (0.91–1.73)
	Flanders	483	13.2	28.6	1.72 (1.14–2.61)		58.2	3.44 (2.31–5.11)			1.74 (1.17–2.57)		3.95 (2.71–5.75)
	Intercept				1.48 (1.25–1.75)	<0.001		1.99 (1.69–2.34)	<0.001		0.98 (0.62–1.56)	0.94	0.37 (0.23–0.60)	<0.001
a For details, see Methods section
b Crude relative risk ratio and 95% confidence interval
c Adjusted relative risk ratio and 95% confidence interval
