# Supplementary material for: Socioeconomic Disparities in Diet Vary According to Migration Status among Adolescents in Belgium
Source: Nutrients. 2019 Apr 10;11(4):812. doi: 10.3390/nu11040812 (PMC6520743; doi:10.3390/nu11040812)
Supplement: Supplementary file 1 [file nutrients-11-00812-s001.zip › TableS2_Vegetable.xlsx]

## Sheet: Vegetable
Supplementary Table 2. Multilevel multinomial regressions for vegetable consumption (reference category: >once a day) stratified by migration status — HBSC, Belgium, 2014 (n = 18,974)
		Simple multilevel multinomial regression									Multiple multilevel multinomial regression
			Vegetable consumption >once a day	Vegetable consumption 5–7 days a week			Vegetable consumption <5 days a week				Vegetable consumption 5–7 days a week		Vegetable consumption <5 days a week
	Variables	n	%	%	cRRR (IC 95%) b	P value	%	cRRR (IC 95%) b	P value	Overall P value	aRRR (IC 95%) c	P value	aRRR (IC 95%) c	P value	Overall P value
Natives (n = 13,236)	Gender					0.06			<0.001	<0.001		0.15		<0.001	<0.001
	Boys	6817	16.5	58.5	1.10 (1.00–1.21)		25	1.68 (1.50–1.88)			1.07 (0.98–1.18)		1.76 (1.57–1.98)
	Girls	6419	20	62.5	1		17.5				1		1
	Age					<0.001			0.33	<0.001		<0.001		0.77	<0.001
	10-12 years	3912	20.7	55.3	1		24	1			1		1
	13-16 years	6613	17.7	62.2	1.37 (1.20–1.56)		20.1	1.02 (0.88–1.19)			1.36 (1.21–1.53)		0.96 (0.84–1.10)
	17-19 years	2711	15.8	63.7	1.53 (1.30–1.80)		20.5	1.14 (0.95–1.37)			1.51 (1.30–1.75)		1.01 (0.85–1.20)
	Family structure a					0.09			<0.001	<0.001		0.17		0.002	<0.001
	Two parents	8754	18.9	60.7	1		20.4	1			1		1
	Blended family	2084	17.5	63.1	1.14 (1.00–1.30)		19.4	1.04 (0.89–1.22)			1.13 (0.99–1.30)		1.00 (0.85–1.17)
	Single-parent family	2398	16.1	57.3	1.10 (0.97–1.25)		26.6	1.52 (1.31–1.76)			1.05 (0.92–1.20)		1.30 (1.11–1.51)
	Family Affluence Scale a					<0.001			<0.001	<0.001		<0.001		<0.001	<0.001
	High	2728	23.5	60.2	1		16.3	1			1		1
	Medium	8743	17.2	61.3	1.37 (1.23–1.54)		21.5	1.78 (1.54–2.05)			1.39 (1.24–1.56)		1.77 (1.54–2.04)
	Low	1765	15	56.3	1.45 (1.22–1.72)		28.7	2.74 (2.25–3.34)			1.52 (1.27–1.82)		2.54 (2.07–3.12)
	Parental working status a					0.17			<0.001	<0.001		0.16		0.05	<0.001
	Both parents working	10074	18.4	61.6	1.14 (0.99–1.30)		20	0.86 (0.73–1.01)			1.16 (1.01–1.33)		0.93 (0.79–1.10)
	One working, the other at home	1773	19	56.7	1		24.3	1			1		1
	One working, the other not at home	957	15.4	57.9	1.26 (1.01–1.58)		26.7	1.36 (1.06–1.75)			1.22 (0.97–1.54)		1.25 (0.97–1.62)
	None working	432	16.9	53.5	1.10 (0.82–1.48)		29.6	1.42 (1.02–1.97)			1.09 (0.80–1.47)		1.18 (0.85–1.65)
	Siblings					0.21			0.002	0.002		0.51		0.008	0.007
	Single child	1295	15.4	59.5	1.11 (0.94–1.31)		25.1	1.36 (1.12–1.64)			1.06 (0.90–1.25)		1.29 (1.07–1.56)
	Siblings	11941	18.5	60.6	1		20.9	1			1		1
	School Region					<0.001			<0.001	<0.001		<0.001		<0.001	<0.001
	Brussels-Capital	451	20.4	58.5	1		21.1	1			1		1
	Wallonia	6432	22.9	53.7	0.78 (0.58–1.05)		23.4	0.94 (0.67–1.33)			0.77 (0.58–1.02)		0.94 (0.68–1.31)
	Flanders	6353	13.3	67.4	1.68 (1.24–2.28)		19.3	1.34 (0.94–1.90)			1.67 (1.25–2.23)		1.32 (0.94–1.85)
	Intercept				3.39 (3.13–3.67)	<0.001		1.20 (1.10–1.30)	<0.001		1.55 (1.12–2.15)	0.009	0.48 (0.33–0.71)	<0.001
Second-generation immigrants (n = 4156)	Gender					0.006			<0.001	<0.001		0.02		<0.001	<0.001
	Boys	1968	17.1	44.4	1.27 (1.07–1.51)		38.5	1.66 (1.39–1.98)			1.22 (1.03–1.44)		1.68 (1.41–2.01)
	Girls	2188	22.7	46.5	1		30.8	1			1		1
	Age					0.05			0.24	0.19		0.008		0.4	0.01
	10-12 years	1190	22.9	42.8	1		34.3	1			1		1
	13-16 years	2101	18.5	46.8	1.31 (1.05–1.62)		34.7	1.21 (0.97–1.51)			1.36 (1.11–1.67)		1.15 (0.93–1.42)
	17-19 years	865	19.8	46.2	1.22 (0.94–1.62)		34	1.12 (0.86–1.47)			1.35 (1.05–1.73)		1.05 (0.81–1.36)
	Family structure a					0.35			0.06	0.002		0.29		0.19	0.02
	Two parents	2814	20.4	44.5	1		35.1	1			1		1
	Blended family	411	20.7	53.5	1.20 (0.91–1.58)		25.8	0.73 (0.53–0.99)			1.17 (0.89–1.55)		0.78 (0.57–1.07)
	Single-parent family	931	18.7	45.2	1.10 (0.90–1.36)		36.1	1.11 (0.90–1.38)			1.16 (0.93–1.44)		1.07 (0.86–1.34)
	Family Affluence Scale a					0.02			<0.001	<0.001		0.04		<0.001	<0.001
	High	708	25.7	49.9	1		24.4	1			1		1
	Medium	2483	18.4	46.5	1.19 (0.96–1.49)		35.1	1.84 (1.44–2.35)			1.26 (1.01–1.57)		1.79 (1.40–2.29)
	Low	965	20	39.9	0.91 (0.70–1.18)		40.1	1.86 (1.40–2.47)			1.03 (0.78–1.36)		1.73 (1.28–2.33)
	Parental working status a					0.05			0.001	<0.001		0.19		0.008	<0.001
	Both parents working	2153	21	50.1	1.13 (0.92–1.38)		28.9	0.67 (0.54–0.83)			1.07 (0.87–1.31)		0.70 (0.56–0.86)
	One working, the other at home	1159	18.1	41.7	1		40.2	1			1		1
	One working, the other not at home	354	19.8	43.2	1.00 (0.72–1.39)		37	0.89 (0.63–1.25)			0.93 (0.66–1.31)		0.88 (0.62–1.26)
	None working	490	20.6	36.1	0.76 (0.56–1.02)		43.3	0.94 (0.70–1.26)			0.78 (0.57–1.05)		0.93 (0.68–1.25)
	Siblings					0.15			1	0.14		0.25		0.81	0.19
	Single child	311	18.3	50.8	1.27 (0.92–1.75)		30.9	1.00 (0.71–1.41)			1.21 (0.88–1.67)		0.96 (0.68–1.36)
	Siblings	3845	20.2	45.1	1		34.7	1			1		1
	School Region					0.001			0.001	0.001		<0.001		<0.001	<0.001
	Brussels-Capital	1209	21.3	37.4	1		41.3	1			1		1
	Wallonia	1785	23.5	46.9	1.16 (0.90–1.50)		29.6	0.66 (0.51–0.86)			1.09 (0.87–1.38)		0.70 (0.55–0.89)
	Flanders	1162	13.3	51.9	2.20 (1.64–2.93)		34.8	1.33 (0.99–1.79)			2.09 (1.59–2.74)		1.39 (1.06–1.83)
	Intercept				2.34 (2.10–2.62)	<0.001		1.77 (1.58–1.98)	<0.001		1.10 (0.79–1.54)	0.56	1.04 (0.73–1.47)	0.84
First-generation immigrants (n = 1582)	Gender					0.53			0.02	0.03		1		0.02	0.009
	Boys	819	19.4	39.7	1.09 (0.83–1.43)		40.9	1.39 (1.06–1.84)			1.00 (0.76–1.32)		1.39 (1.05–1.84)
	Girls	763	23.1	42.6	1		34.3	1			1		1
	Age					0.2			0.19	0.37		0.14		0.33	0.38
	10-12 years	357	24.9	39.2	1		35.9	1			1		1
	13-16 years	811	20.2	42.2	1.36 (0.96–1.94)		37.6	1.33 (0.93–1.90)			1.37 (0.97–1.93)		1.24 (0.87–1.75)
	17-19 years	414	19.8	40.6	1.34 (0.89–2.01)		39.6	1.43 (0.95–2.15)			1.42 (0.96–2.12)		1.34 (0.90–2.00)
	Family structure a					0.69			0.27	0.18		0.97		0.41	0.59
	Two parents	1029	22.1	41.1	1		36.8	1			1		1
	Blended family	189	20.1	46.6	1.20 (0.79–1.84)		33.3	0.96 (0.62–1.50)			1.04 (0.67–1.60)		0.97 (0.62–1.53)
	Single-parent family	364	19.2	38.2	1.05 (0.75–1.46)		42.6	1.30 (0.93–1.82)			1.04 (0.73–1.48)		1.26 (0.88–1.78)
	Family Affluence Scale a					0.31			0.005	<0.001		0.5		0.01	0.003
	High	262	26.3	46.6	1		27.1	1			1		1
	Medium	849	19.9	43.1	1.15 (0.80–1.66)		37	1.70 (1.14–2.52)			1.19 (0.82–1.73)		1.66 (1.11–2.48)
	Low	471	20.6	34.4	0.90 (0.60–1.36)		45	2.02 (1.32–3.11)			1.02 (0.66–1.58)		2.00 (1.27–3.15)
	Parental working status a					0.33			0.62	0.25		0.56		0.88	0.83
	Both parents working	749	20.7	44.2	1.34 (0.96–1.88)		35.1	1.01 (0.72–1.42)			1.26 (0.89–1.77)		1.06 (0.75–1.50)
	One working, the other at home	372	23.7	37.1	1		39.2	1			1		1
	One working, the other not at home	221	18.6	39.8	1.34 (0.84–2.13)		41.6	1.32 (0.83–2.10)			1.32 (0.81–2.15)		1.20 (0.74–1.94)
	None working	240	21.3	38.7	1.12 (0.72–1.75)		40	1.09 (0.70–1.70)			1.19 (0.75–1.88)		1.00 (0.64–1.57)
	Siblings					0.47			0.95	0.59		0.63		0.65	0.52
	Single child	165	20	44.8	1.18 (0.75–1.83)		35.2	0.98 (0.62–1.56)			1.12 (0.71–1.75)		0.90 (0.57–1.43)
	Siblings	1417	21.3	40.7	1		38	1			1		1
	School Region					<0.001			0.01	<0.001		<0.001		0.01	<0.001
	Brussels-Capital	496	25	32.5	1		42.5	1			1		1
	Wallonia	609	24	40.2	1.38 (0.96–1.99)		35.8	0.94 (0.65–1.35)			1.35 (0.95–1.93)		0.96 (0.68–1.37)
	Flanders	477	13.6	51.2	3.12 (2.06–4.72)		35.2	1.64 (1.08–2.48)			3.01 (2.01–4.51)		1.67 (1.11–2.51)
	Intercept				2.04 (1.73–2.41)	<0.001		1.87 (1.58–2.21)	<0.001		0.74 (0.43–1.27)	0.27	0.64 (0.36–1.11)	0.11
a For details, see Methods section
b Crude relative risk ratio and 95% confidence interval
c Adjusted relative risk ratio and 95% confidence interval
