# Supplementary material for: Socioeconomic Disparities in Diet Vary According to Migration Status among Adolescents in Belgium
Source: Nutrients. 2019 Apr 10;11(4):812. doi: 10.3390/nu11040812 (PMC6520743; doi:10.3390/nu11040812)
Supplement: Supplementary file 1 [file nutrients-11-00812-s001.zip › TableS3_Fish.xlsx]

## Sheet: Fish
Supplementary Table 3. Multilevel logistic regressions for fish consumption (reference category: ≥two days a week) stratified by migration status — HBSC, Belgium, 2014 (n = 18,924)
		Simple multilevel logistic regression					Multiple multilevel logistic regression
			Fish consumption ≥two days a week	Fish consumption <two days a week			Fish consumption <two days a week
	Variables	n	%	%	cOR (IC 95%) b	P value	aOR (IC 95%) c	P value
Natives (n = 13,186)	Gender					<0.001		<0.001
	Boys	6679	18.5	81.5	0.77 (0.70–0.85)		0.78 (0.71–0.86)
	Girls	6407	14.8	85.2	1		1
	Age					0.77		0.69
	10-12 years	3897	16	84	1		1
	13-16 years	6585	17.1	82.9	0.96 (0.84–1.08)		0.95 (0.84–1.08)
	17-19 years	2704	16.8	83.2	0.96 (0.83–1.12)		0.94 (0.81–1.10)
	Family structure a					0.002		0.006
	Two parents	8722	17.4	82.6	1		1
	Blended family	2082	14.2	85.8	1.28 (1.11–1.46)		1.26 (1.09–1.44)
	Single-parent family	2382	16.5	83.5	1.08 (0.95–1.22)		1.04 (0.91–1.18)
	Family Affluence Scale a					<0.001		<0.001
	High	2728	20.7	79.3	1		1
	Medium	8698	16	84	1.36 (1.21–1.52)		1.34 (1.20–1.50)
	Low	1760	14	86	1.59 (1.34–1.88)		1.57 (1.32–1.87)
	Parental working status a					0.19		0.55
	Both parents working	10034	17	83	0.97 (0.84–1.11)		1.01 (0.88–1.17)
	One working, the other at home	1767	16.5	83.5	1		1
	One working, the other not at home	958	14.2	85.8	1.20 (0.96–1.49)		1.10 (0.88–1.38)
	None working	427	16.9	83.1	0.96 (0.72–1.28)		0.87 (0.65–1.16)
	Siblings					0.43
	Single child	1291	17.7	82.3	0.94 (0.81–1.10)
	Siblings	11895	16.6	83.4	1
	School Region					0.03		0.04
	Brussels-Capital	445	21.3	78.7	1		1
	Wallonia	6421	16	84	1.46 (1.10–1.94)		1.44 (1.08–1.91)
	Flanders	6320	17.1	82.9	1.42 (1.06–1.89)		1.43 (1.08–1.90)
	Intercept				5.12 (4.80–5.45)	<0.001	3.16 (2.28–4.36)	<0.001
Second-generation immigrants (n = 4159)	Gender					<0.001		<0.001
	Boys	1975	29.1	70.9	0.77 (0.67–0.89)		0.77 (0.66–0.88)
	Girls	2184	24.2	75.8	1		1
	Age					0.54		0.3
	10-12 years	1188	27.3	72.7	1		1
	13-16 years	2104	26.7	73.3	1.05 (0.88–1.26)		1.06 (0.90–1.26)
	17-19 years	867	25.1	74.9	1.13 (0.91–1.41)		1.18 (0.96–1.46)
	Family structure a					0.04		0.19
	Two parents	2823	27.7	72.3	1		1
	Blended family	412	21.1	78.9	1.36 (1.05–1.76)		1.26 (0.98–1.64)
	Single-parent family	924	25.4	74.6	1.12 (0.94–1.33)		1.08 (0.90–1.29)
	Family Affluence Scale a					0.001		<0.001
	High	708	31.2	68.8	1		1
	Medium	2486	25.3	74.7	1.41 (1.16–1.71)		1.43 (1.18–1.73)
	Low	965	26.2	73.8	1.43 (1.14–1.80)		1.53 (1.21–1.93)
	Parental working status a					0.001		<0.001
	Both parents working	2156	24.9	75.1	1.13 (0.96–1.34)		1.17 (0.98–1.38)
	One working, the other at home	1153	28.1	71.9	1		1
	One working, the other not at home	356	21.3	78.7	1.42 (1.07–1.90)		1.29 (0.96–1.74)
	None working	494	33.4	66.6	0.79 (0.63–1.00)		0.75 (0.59–0.95)
	Siblings					0.18
	Single child	311	22.8	77.2	1.21 (0.91–1.60)
	Siblings	3848	26.8	73.2	1
	School Region					<0.001		<0.001
	Brussels-Capital	1210	34.1	65.9	1		1
	Wallonia	1790	21.6	78.4	1.92 (1.59–2.33)		1.87 (1.55–2.27)
	Flanders	1159	26.1	73.9	1.51 (1.23–1.86)		1.50 (1.23–1.85)
	Intercept				2.98 (2.71–3.29)	<0.001	1.38 (1.05–1.81)	0.02
First-generation immigrants (n = 1579)	Gender					0.44		0.46
	Boys	808	31.6	68.4	1.09 (0.88–1.35)		1.09 (0.87–1.35)
	Girls	771	33.3	66.7	1		1
	Age					0.16		0.1
	10-12 years	357	28	72	1		1
	13-16 years	808	33.7	66.3	0.77 (0.58–1.02)		0.75 (0.57–0.99)
	17-19 years	414	33.8	66.2	0.77 (0.56–1.06)		0.75 (0.55–1.02)
	Family structure a					0.009		0.03
	Two parents	1025	34.9	65.1	1		1
	Blended family	191	24.6	75.4	1.64 (1.15–2.34)		1.58 (1.10–2.28)
	Single-parent family	363	29.5	70.5	1.29 (0.99–1.67)		1.24 (0.94–1.63)
	Family Affluence Scale a					0.22		0.16
	High	261	35.6	64.4	1		1
	Medium	846	30.5	69.5	1.27 (0.94–1.72)		1.34 (1.00–1.63)
	Low	472	34.1	65.9	1.10 (0.79–1.54)		1.25 (0.89–1.77)
	Parental working status a					0.03		0.08
	Both parents working	745	30.2	69.8	1.44 (1.11–1.88)		1.41 (1.08–1.84)
	One working, the other at home	375	38.7	61.3	1		1
	One working, the other not at home	219	29.2	70.8	1.53 (1.07–2.19)		1.32 (0.91–1.93)
	None working	240	32.5	67.5	1.33 (0.94–1.88)		1.33 (0.93–1.88)
	Siblings					0.1
	Single child	165	26.7	73.3	1.35 (0.94–1.95)
	Siblings	1414	33.1	66.9	1
	School Region					0.007		0.02
	Brussels-Capital	504	37.9	62.1	1		1
	Wallonia	600	30	70	1.42 (1.11–1.83)		1.39 (1.07–1.80)
	Flanders	475	29.7	70.3	1.45 (1.11–1.89)		1.37 (1.04–1.81)
	Intercept				2.12 (1.88–2.40)	<0.001	1.15 (0.75–1.76)	0.53
a For details, see Methods section
b Crude odds ratio and 95% confidence interval
c Adjusted odds ratio and 95% confidence interval
