# Supplementary material for: Socioeconomic Disparities in Diet Vary According to Migration Status among Adolescents in Belgium
Source: Nutrients. 2019 Apr 10;11(4):812. doi: 10.3390/nu11040812 (PMC6520743; doi:10.3390/nu11040812)
Supplement: Supplementary file 1 [file nutrients-11-00812-s001.zip › TableS4_Dairy.xlsx]

## Sheet: Dairy
Supplementary Table 4. Multilevel logistic regressions for dairy product consumption (reference category: >once a day) stratified by migration status — HBSC, Belgium, 2014 (n = 18,541)
		Simple multilevel logistic regression					Multiple multilevel logistic regression
			Dairy product consumption >once a day	Dairy product consumption ≤once a day			Dairy product consumption ≤once a day
	Variables	n	%	%	cOR (IC 95%) b	P value	aOR (IC 95%) c	P value
Natives (n = 12,935)	Gender					<0.001		<0.001
	Boys	6645	83	17	0.70 (0.64–0.77)		0.70 (0.64–0.77)
	Girls	6290	76.7	23.3	1		1
	Age					0.03		<0.001
	10-12 years	3804	82.3	17.7	1		1
	13-16 years	6472	79.1	20.9	1.19 (1.04–1.35)		1.23 (1.11–1.37)
	17-19 years	2659	78.6	21.4	1.20 (1.03–1.40)		1.27 (1.12–1.45)
	Family structure a					0.79
	Two parents	8560	80.1	19.9	1
	Blended family	2032	80	20	0.99 (0.88–1.12)
	Single-parent family	2343	79.2	20.8	1.04 (0.92–1.17)
	Family Affluence Scale a					0.11
	High	2659	81	19	1
	Medium	8552	80.1	19.9	1.07 (0.95–1.20)
	Low	1724	77.7	22.3	1.18 (1.01–1.39)
	Parental working status a					0.9
	Both parents working	9844	80.4	19.6	0.97 (0.85–1.10)
	One working, the other at home	1740	79	21	1
	One working, the other not at home	932	78.4	21.6	1.02 (0.84–1.24)
	None working	419	77.6	22.4	0.99 (0.76–1.29)
	Siblings					0.03		0.03
	Single child	1269	78.2	21.8	1.17 (1.02–1.35)		1.18 (1.02–1.36)
	Siblings	11666	80.1	19.9	1		1
	School Region					<0.001		<0.001
	Brussels-Capital	445	72.6	27.4	1		1
	Wallonia	6355	74.7	25.3	0.88 (0.69–1.11)		0.88 (0.70–1.10)
	Flanders	6135	85.9	14.1	0.43 (0.33–0.54)		0.43 (0.34–0.55)
	Intercept				0.24 (0.22–0.26)	<0.001	0.38 (0.30–0.48)	<0.001
Second-generation immigrants (n = 4061)	Gender					<0.001		<0.001
	Boys	1931	81.7	18.3	0.68 (0.58–0.80)		0.69 (0.59–0.81)
	Girls	2130	75.3	24.7	1		1
	Age					<0.001		<0.001
	10-12 years	1152	84.7	15.3	1		1
	13-16 years	2056	76.9	23.1	1.64 (1.35–2.01)		1.68 (1.39–2.04)
	17-19 years	853	73.3	26.7	1.97 (1.56–2.48)		1.93 (1.55–2.41)
	Family structure a					0.64
	Two parents	2752	78.7	21.3	1
	Blended family	404	79.2	20.8	0.99 (0.76–1.29)
	Single-parent family	905	77.1	22.9	1.09 (0.91–1.31)
	Family Affluence Scale a					0.74
	High	689	79.7	20.3	1
	Medium	2432	78.2	21.8	1.09 (0.88–1.35)
	Low	940	78	22	1.07 (0.83–1.38)
	Parental working status a					0.5
	Both parents working	2105	79.3	20.7	0.95 (0.80–1.14)
	One working, the other at home	1130	78.1	21.9	1
	One working, the other not at home	345	75.4	24.6	1.18 (0.88–1.57)
	None working	481	77.1	22.9	1.02 (0.79–1.33)
	Siblings					0.16		0.08
	Single child	310	75.8	24.2	1.22 (0.92–1.61)		1.28 (0.97–1.69)
	Siblings	3751	78.6	21.4	1		1
	School Region					<0.001		<0.001
	Brussels-Capital	1189	74.5	25.5	1		1
	Wallonia	1762	76.6	23.4	0.90 (0.75–1.08)		0.91 (0.77–1.08)
	Flanders	1110	85.4	14.6	0.50 (0.40–0.63)		0.53 (0.43–0.65)
	Intercept				0.25 (0.23–0.28)	<0.001	0.25 (0.21–0.31)	<0.001
First-generation immigrants (n = 1545)	Gender					0.002		0.004
	Boys	795	83.4	16.6	0.66 (0.51–0.86)		0.68 (0.52–0.88)
	Girls	750	77.2	22.8	1		1
	Age					0.32		0.44
	10-12 years	343	82.8	17.2	1		1
	13-16 years	792	80.4	19.6	1.17 (0.83–1.63)		1.19 (0.84–1.67)
	17-19 years	410	78.3	21.7	1.33 (0.92–1.93)		1.28 (0.87–1.86)
	Family structure a					0.06
	Two parents	1006	82.1	17.9	1
	Blended family	188	77.1	22.9	1.38 (0.94–2.01)
	Single-parent family	351	77.2	22.8	1.37 (1.01–1.85)
	Family Affluence Scale a					0.2
	High	257	84.1	15.9	1
	Medium	826	80.4	19.6	1.28 (0.87–1.86)
	Low	462	78.4	21.6	1.45 (0.96–2.17)
	Parental working status a					0.34
	Both parents working	730	81.6	18.4	0.89 (0.65–1.23)
	One working, the other at home	367	79.8	20.2	1
	One working, the other not at home	213	76.1	23.9	1.25 (0.83–1.87)
	None working	235	81.3	18.7	0.90 (0.59–1.37)
	Siblings					0.34		0.3
	Single child	160	77.5	22.5	1.21 (0.82–1.80)		1.23 (0.83–1.84)
	Siblings	1385	80.7	19.3	1		1
	School Region					0.12		0.24
	Brussels-Capital	485	78.1	21.9	1		1
	Wallonia	600	79.8	20.2	0.91 (0.67–1.25)		0.95 (0.69–1.32)
	Flanders	460	83.5	16.5	0.70 (0.50–0.99)		0.75 (0.52–1.07)
	Intercept				0.24 (0.21–0.28)	<0.001	0.27 (0.19–0.39)	<0.001
a For details, see Methods section
b Crude odds ratio and 95% confidence interval
c Adjusted odds ratio and 95% confidence interval
