# Supplementary material for: Socioeconomic Disparities in Diet Vary According to Migration Status among Adolescents in Belgium
Source: Nutrients. 2019 Apr 10;11(4):812. doi: 10.3390/nu11040812 (PMC6520743; doi:10.3390/nu11040812)
Supplement: Supplementary file 1 [file nutrients-11-00812-s001.zip › TableS5_ChipsFries.xlsx]

## Sheet: ChipsFries
Supplementary Table 5. Multilevel logistic regressions for chips and fries consumption (reference category: <once a day) stratified by migration status — HBSC, Belgium, 2014 (n = 18,853)
		Simple multilevel logistic regression					Multiple multilevel logistic regression
			Chips and fries consumption <once a day	Chips and fries consumption ≥once a day			Chips and fries consumption ≥once a day
	Variables	n	%	%	cOR (IC 95%) b	P value	aOR (IC 95%) c	P value
Natives (n = 13,162)	Gender					<0.001		<0.001
	Boys	6769	88.6	11.4	1.55 (1.37–1.76)		1.62 (1.43–1.83)
	Girls	6393	92	8	1		1
	Age					0.004		0.002
	10-12 years	3881	90.1	9.9	1		1
	13-16 years	6566	89.8	10.2	1.13 (0.94–1.35)		1.06 (0.91–1.25)
	17-19 years	2715	91.7	8.3	0.84 (0.67–1.05)		0.78 (0.64–0.96)
	Family structure a					<0.001		<0.001
	Two parents	8709	91.5	8.5	1		1
	Blended family	2072	87.9	12.1	1.40 (1.20–1.64)		1.35 (1.15–1.58)
	Single-parent family	2381	88.1	11.9	1.36 (1.17–1.57)		1.23 (1.05–1.44)
	Family Affluence Scale a					<0.001		0.004
	High	2698	92	8	1		1
	Medium	8710	90.7	9.3	1.06 (0.90–1.25)		1.08 (0.92–1.27)
	Low	1754	85.6	14.4	1.51 (1.22–1.85)		1.39 (1.12–1.73)
	Parental working status a					<0.001		<0.001
	Both parents working	10026	91.4	8.6	0.80 (0.68–0.95)		0.83 (0.70–0.99)
	One working, the other at home	1752	88.6	11.4	1		1
	One working, the other not at home	960	87.2	12.8	1.10 (0.86–1.41)		1.00 (0.78–1.28)
	None working	424	78.5	21.5	1.82 (1.37–2.42)		1.57 (1.17–2.09)
	Siblings					0.56		0.53
	Single child	1292	90	10	1.06 (0.87–1.29)		1.07 (0.87–1.30)
	Siblings	11870	90.3	9.7	1		1
	School Region					<0.001		<0.001
	Brussels-Capital	438	87.7	12.3	1		1
	Wallonia	6398	87.7	12.3	0.97 (0.66–1.44)		1.01 (0.70–1.46)
	Flanders	6326	93.1	6.9	0.45 (0.30–0.68)		0.49 (0.34–0.72)
	Intercept				0.11 (0.10–0.12)	<0.001	0.10 (0.07–0.16)	<0.001
Second-generation immigrants (n = 4136)	Gender					0.001		<0.001
	Boys	1965	80.7	19.3	1.34 (1.12–1.60)		1.40 (1.17–1.66)
	Girls	2171	84.7	15.3	1		1
	Age					0.04		0.03
	10-12 years	1178	83.4	16.6	1		1
	13-16 years	2090	82.4	17.6	1.07 (0.83–1.39)		1.02 (0.80–1.30)
	17-19 years	868	83.1	16.9	0.79 (0.58–1.08)		0.75 (0.56–1.00)
	Family structure a					0.54		0.6
	Two parents	2805	82.4	17.6	1		1
	Blended family	409	86.5	13.5	0.84 (0.61–1.15)		0.85 (0.62–1.18)
	Single-parent family	922	82.4	17.6	0.98 (0.80–1.21)		0.95 (0.76–1.18)
	Family Affluence Scale a					0.82		0.78
	High	703	85.3	14.7	1		1
	Medium	2477	83.5	16.5	0.95 (0.74–1.22)		0.91 (0.71–1.18)
	Low	956	79.2	20.8	1.01 (0.75–1.35)		0.93 (0.69–1.25)
	Parental working status a					<0.001		<0.001
	Both parents working	2140	87.1	12.9	0.69 (0.56–0.85)		0.69 (0.56–0.85)
	One working, the other at home	1152	79	21	1		1
	One working, the other not at home	353	83	17	0.85 (0.61–1.18)		0.88 (0.62–1.24)
	None working	491	72.7	27.3	1.29 (0.99–1.67)		1.32 (1.01–1.73)
	Siblings					0.26		0.31
	Single child	310	87.4	12.6	0.81 (0.56–1.17)		0.83 (0.57–1.19)
	Siblings	3826	82.4	17.6	1		1
	School Region					<0.001		<0.001
	Brussels-Capital	1203	73.9	26.1	1		1
	Wallonia	1776	84.3	15.7	0.50 (0.35–0.71)		0.54 (0.38–0.76)
	Flanders	1157	89.7	10.3	0.28 (0.18–0.41)		0.30 (0.20–0.44)
	Intercept				0.15 (0.13–0.18)	<0.001	0.37 (0.24–0.55)	<0.001
First-generation immigrants (n = 1555)	Gender					0.008		0.004
	Boys	804	78.6	21.4	1.45 (1.10–1.90)		1.50 (1.14–1.97)
	Girls	751	82.4	17.6	1		1
	Age					0.1		0.07
	10-12 years	351	79.2	20.8	1		1
	13-16 years	795	79.7	20.3	0.98 (0.69–1.40)		0.89 (0.63–1.27)
	17-19 years	409	82.9	17.1	0.70 (0.46–1.06)		0.64 (0.43–0.97)
	Family structure a					0.92		0.48
	Two parents	1013	80.2	19.8	1		1
	Blended family	189	80.9	19.1	0.99 (0.66–1.50)		1.21 (0.79–1.86)
	Single-parent family	353	81	19	0.94 (0.68–1.29)		0.90 (0.64–1.26)
	Family Affluence Scale a					0.03		0.32
	High	256	85.2	14.8	1		1
	Medium	837	82.2	17.8	1.16 (0.77–1.74)		1.11 (0.73–1.67)
	Low	462	74.7	25.3	1.64 (1.06–2.54)		1.35 (0.85–2.12)
	Parental working status a					<0.001		<0.001
	Both parents working	738	86.2	13.8	0.50 (0.36–0.70)		0.53 (0.38–0.74)
	One working, the other at home	366	75.7	24.3	1		1
	One working, the other not at home	218	77.5	22.5	0.90 (0.60–1.36)		0.91 (0.59–1.41)
	None working	233	72.5	27.5	1.04 (0.70–1.54)		1.05 (0.70–1.57)
	Siblings					0.06		0.05
	Single child	163	85.9	14.1	0.63 (0.39–1.01)		0.61 (0.38–0.99)
	Siblings	1392	79.8	20.2	1		1
	School Region					<0.001		<0.001
	Brussels-Capital	487	72.9	27.1	1		1
	Wallonia	594	81.8	18.2	0.61 (0.41–0.89)		0.61 (0.41–0.89)
	Flanders	474	86.5	13.5	0.40 (0.26–0.61)		0.42 (0.27–0.64)
	Intercept				0.21 (0.18–0.26)	<0.001	0.40 (0.23–0.71)	0.002
a For details, see Methods section
b Crude odds ratio and 95% confidence interval
c Adjusted odds ratio and 95% confidence interval
