# Supplementary material for: Socioeconomic Disparities in Diet Vary According to Migration Status among Adolescents in Belgium
Source: Nutrients. 2019 Apr 10;11(4):812. doi: 10.3390/nu11040812 (PMC6520743; doi:10.3390/nu11040812)
Supplement: Supplementary file 1 [file nutrients-11-00812-s001.zip › TableS6_SSB.xlsx]

## Sheet: SSB
Supplementary Table 6. Multilevel multinomial regressions for sugar-sweetened beverages consumption (reference category: ≤once a week) stratified by migration status — HBSC, Belgium, 2014 (n = 18,642)
		Simple multilevel multinomial regression									Multiple multilevel multinomial regression
			Sugar-sweetened beverages consumption ≤once a week	Sugar-sweetened beverages consumption 2–6 days a week			Sugar-sweetened beverages consumption ≥once a day				Sugar-sweetened beverages consumption 2–6 days a week		Sugar-sweetened beverages consumption ≥once a day
	Variables	n	%	%	cRRR (IC 95%) b	P value	%	cRRR (IC 95%) b	P value	Overall P value	aRRR (IC 95%) c	P value	aRRR (IC 95%) c	P value	Overall P value
Natives (n = 13,015)	Gender					<0.001			<0.001	<0.001		<0.001		<0.001	<0.001
	Boys	6680	20.4	32.9	1.52 (1.38–1.68)		46.7	1.76 (1.60–1.93)			1.51 (1.37–1.66)		1.81 (1.65–1.99)
	Girls	6335	30.1	31.3	1		38.6	1			1		1
	Age					0.08			<0.001	<0.001		0.07		<0.001	<0.001
	10-12 years	3827	28.4	32.7	1		38.9	1			1		1
	13-16 years	6514	24.1	32.6	1.17 (1.02–1.34)		43.3	1.31 (1.14–1.50)			1.16 (1.02–1.33)		1.26 (1.11–1.44)
	17-19 years	2674	22.8	30.1	1.09 (0.92–1.29)		47.1	1.43 (1.22–1.69)			1.10 (0.93–1.29)		1.34 (1.14–1.56)
	Family structure a					0.006			<0.001	<0.001		0.003		<0.001	<0.001
	Two parents	8609	27.1	33	1		39.9	1			1		1
	Blended family	2057	19.7	31.1	1.26 (1.09–1.44)		49.2	1.64 (1.44–1.87)			1.28 (1.11–1.48)		1.60 (1.40–1.83)
	Single-parent family	2349	22.3	29.9	1.06 (0.93–1.20)		47.8	1.40 (1.24–1.57)			1.06 (0.93–1.21)		1.23 (1.09–1.40)
	Family Affluence Scale a					0.2			<0.001	<0.001		0.62		<0.001	<0.001
	High	2687	29.9	36.3	1		33.8	1			1		1
	Medium	8604	24.5	31.8	0.95 (0.85–1.06)		43.7	1.40 (1.25–1.57)			0.98 (0.87–1.10)		1.40 (1.25–1.58)
	Low	1724	20.9	26.9	0.85 (0.72–1.01)		52.2	1.78 (1.51–2.10)			0.91 (0.76–1.10)		1.65 (1.39–1.96)
	Parental working status a					0.56			<0.001	<0.001		0.67		<0.001	<0.001
	Both parents working	9919	26.2	33.1	1.05 (0.91–1.22)		40.7	0.83 (0.73–0.95)			1.01 (0.87–1.16)		0.87 (0.76–1.00)
	One working, the other at home	1734	23.5	30	1		46.5	1			1		1
	One working, the other not at home	947	19.5	29.5	1.17 (0.93–1.48)		51	1.31 (1.06–1.62)			1.14 (0.90–1.45)		1.13 (0.91–1.41)
	None working	415	17.6	22.6	0.97 (0.69–1.36)		59.8	1.65 (1.23–2.21)			1.03 (0.73–1.45)		1.44 (1.07–1.95)
	Siblings					0.97			<0.001	<0.001		0.84		0.002	<0.001
	Single child	1274	21.8	29.2	1.00 (0.85–1.18)		49	1.29 (1.11–1.51)			1.02 (0.86–1.20)		1.28 (1.10–1.50)
	Siblings	11741	25.5	32.4	1		42.1	1			1		1
	School Region					<0.001			0.07	<0.001		<0.001		0.03	<0.001
	Brussels-Capital	431	31.8	25.5	1		42.7	1			1		1
	Wallonia	6305	27.6	29.2	1.23 (0.85–1.77)		43.2	1.09 (0.77–1.54)			1.29 (0.92–1.81)		1.10 (0.80–1.52)
	Flanders	6279	22.2	35.5	1.82 (1.26–2.63)		42.3	1.30 (0.92–1.84)			1.86 (1.32–2.62)		1.31 (0.95–1.82)
	Intercept				1.32 (1.22–1.44)	<0.001		1.77 (1.63–1.92)	<0.001		0.64 (0.44–0.94)	0.02	0.67 (0.47–0.96)	0.03
Second-generation immigrants (n = 4087)	Gender					<0.001			<0.001	<0.001		<0.001		<0.001	<0.001
	Boys	1944	18.5	32.1	1.72 (1.44–2.06)		49.4	1.79 (1.51–2.12)			1.69 (1.42–2.03)		1.84 (1.55–2.17)
	Girls	2143	28.4	28.8	1		42.8	1			1		1
	Age					0.56			0.001	<0.001		0.62		0.009	0.02
	10-12 years	1179	28.8	31.8	1		39.4	1			1		1
	13-16 years	2062	21.7	29.6	1.13 (0.90–1.42)		48.7	1.50 (1.21–1.87)			1.11 (0.89–1.39)		1.39 (1.13–1.72)
	17-19 years	846	21.6	30.3	1.08 (0.82–1.42)		48.1	1.38 (1.06–1.80)			1.11 (0.84–1.46)		1.23 (0.94–1.59)
	Family structure a					0.15			<0.001	<0.001		0.26		0.001	0.002
	Two parents	2779	25.1	31.2	1		43.7	1			1		1
	Blended family	402	20.4	31.3	1.35 (1.00–1.83)		48.3	1.49 (1.12–1.98)			1.30 (0.95–1.77)		1.53 (1.14–2.05)
	Single-parent family	906	20.7	27.4	1.07 (0.86–1.33)		51.9	1.45 (1.18–1.77)			1.04 (0.83–1.32)		1.36 (1.10–1.68)
	Family Affluence Scale a					0.59			<0.001	<0.001		0.54		0.008	0.03
	High	700	30.6	32.3	1		37.1	1			1		1
	Medium	2437	23.4	30.4	1.11 (0.88–1.39)		46.2	1.46 (1.17–1.82)			1.11 (0.88–1.40)		1.37 (1.09–1.71)
	Low	950	19.5	28.8	1.15 (0.87–1.52)		51.7	1.79 (1.37–2.34)			1.18 (0.88–1.58)		1.51 (1.14–1.99)
	Parental working status a					0.23			<0.001	<0.001		0.09		<0.001	<0.001
	Both parents working	2117	27.3	31.7	0.90 (0.73–1.10)		41	0.70 (0.57–0.84)			0.85 (0.69–1.05)		0.70 (0.58–0.86)
	One working, the other at home	1144	20.7	29.7	1		49.6	1			1		1
	One working, the other not at home	345	24.6	29	0.89 (0.63–1.25)		46.4	0.85 (0.62–1.16)			0.83 (0.58–1.19)		0.70 (0.50–0.97)
	None working	481	14.6	27	1.23 (0.87–1.73)		58.4	1.60 (1.17–2.18)			1.25 (0.88–1.77)		1.39 (1.01–1.92)
	Siblings					0.79			0.53	0.58		0.95		0.41	0.61
	Single child	313	25.6	31.9	1.04 (0.76–1.43)		42.5	0.91 (0.67–1.23)			0.99 (0.72–1.36)		0.88 (0.65–1.19)
	Siblings	3774	23.6	30.2	1		46.2	1			1		1
	School Region					0.009			0.16	<0.001		0.006		0.15	<0.001
	Brussels-Capital	1178	22.2	24.7	1		53.1	1			1		1
	Wallonia	1752	25.5	28.7	1.06 (0.76–1.47)		45.8	0.79 (0.58–1.08)			1.05 (0.78–1.42)		0.81 (0.61–1.08)
	Flanders	1157	22.6	38.7	1.56 (1.10–2.20)		38.7	0.72 (0.52–1.01)			1.52 (1.11–2.09)		0.74 (0.54–1.01)
	Intercept				1.29 (1.14–1.46)	<0.001		1.95 (1.74–2.20)	<0.001		0.80 (0.55–1.17)	0.25	1.20 (0.84–1.72)	0.32
First-generation immigrants (n = 1540)	Gender					<0.001			<0.001	<0.001		<0.001		<0.001	<0.001
	Boys	796	17.3	34.8	1.93 (1.43–2.59)		47.9	1.88 (1.42–2.49)			1.85 (1.37–2.49)		1.97 (1.49–2.61)
	Girls	744	27.2	30.2	1		42.6	1			1		1
	Age					0.01			0.002	0.008		0.02		0.008	0.03
	10-12 years	343	30	30.6	1		39.4	1			1		1
	13-16 years	796	19.5	33.7	1.74 (1.20–2.51)		46.8	1.88 (1.32–2.67)			1.67 (1.15–2.41)		1.71 (1.21–2.43)
	17-19 years	401	20.4	32.2	1.54 (1.01–2.36)		47.4	1.77 (1.18–2.65)			1.59 (1.04–2.43)		1.65 (1.10–2.47)
	Family structure a					0.67			0.07	0.12		0.6		0.04	0.05
	Two parents	1003	22.5	33.5	1		44	1			1		1
	Blended family	187	17.1	28.9	1.15 (0.71–1.87)		54	1.64 (1.06–2.56)			1.11 (0.68–1.82)		1.73 (1.10–2.73)
	Single-parent family	350	23.4	32	0.91 (0.64–1.27)		44.6	0.96 (0.70–1.33)			0.86 (0.60–1.24)		0.91 (0.65–1.29)
	Family Affluence Scale a					0.27			0.12	0.17		0.29		0.22	0.35
	High	256	29.3	30.1	1		40.6	1			1		1
	Medium	832	21.3	34.2	1.38 (0.93–2.04)		44.5	1.33 (0.91–1.92)			1.37 (0.92–2.05)		1.29 (0.88–1.89)
	Low	452	19.5	31	1.32 (0.84–2.06)		49.5	1.56 (1.02–2.38)			1.35 (0.84–2.17)		1.48 (0.95–2.32)
	Parental working status a					0.73			0.44	0.72		0.65		0.55	0.82
	Both parents working	734	22.8	33.1	1.14 (0.80–1.63)		44.1	1.10 (0.79–1.54)			1.13 (0.79–1.62)		1.13 (0.80–1.59)
	One working, the other at home	367	24	31.9	1		44.1	1			1		1
	One working, the other not at home	212	19.8	34	1.30 (0.80–2.10)		46.2	1.28 (0.81–2.02)			1.35 (0.81–2.24)		1.22 (0.75–1.97)
	None working	227	18.9	30.9	1.21 (0.74–1.96)		50.2	1.42 (0.90–2.23)			1.28 (0.78–2.10)		1.40 (0.88–2.24)
	Siblings					0.83			0.48	0.74		0.63		0.33	0.61
	Single child	159	24.5	33.3	0.95 (0.60–1.50)		42.2	0.86 (0.55–1.32)			0.89 (0.56–1.42)		0.80 (0.51–1.25)
	Siblings	1381	21.8	32.5	1		45.7	1			1		1
	School Region					0.1			0.32	0.006		0.12		0.23	0.007
	Brussels-Capital	476	19.5	29.4	1		51.1	1			1		1
	Wallonia	593	25.6	30.2	0.86 (0.56–1.33)		44.2	0.73 (0.48–1.10)			0.85 (0.56–1.29)		0.71 (0.48–1.05)
	Flanders	471	20.2	38.8	1.33 (0.84–2.09)		41	0.81 (0.52–1.25)			1.27 (0.82–1.97)		0.76 (0.50–1.17)
	Intercept				1.54 (1.29–1.83)	<0.001		2.14 (1.80–2.53)	<0.001		0.56 (0.31–1.02)	0.06	0.87 (0.49–1.53)	0.63
a For details, see Methods section
b Crude relative risk ratio and 95% confidence interval
c Adjusted relative risk ratio and 95% confidence interval
