# Supplementary material for: Socioeconomic Disparities in Diet Vary According to Migration Status among Adolescents in Belgium
Source: Nutrients. 2019 Apr 10;11(4):812. doi: 10.3390/nu11040812 (PMC6520743; doi:10.3390/nu11040812)
Supplement: Supplementary file 1 [file nutrients-11-00812-s001.zip › TableS7.xlsx]

## Sheet: Feuil1
Table S7. Multilevel logistic regressions* for food consumption stratified by migration status — HBSC, Belgium, 2014
			Reference: Europe			America			Asia			Middle East and North Africa			Sub-Saharan Africa
Fruit consumption (Reference: >once a day)			n	5–7 days a week	<5 days a week	n	5–7 days a week	<5 days a week	n	5–7 days a week	<5 days a week	n	5–7 days a week	<5 days a week	n	5–7 days a week	<5 days a week	Overall P value
	Second-generation immigrants		1830			124			307			1510			419			0.86
		%		34.3	45.3		33	46		33.9	49.8		33.4	45.5		29.8	46.8
		aRRR (IC 95%)1					0.99 (0.59–1.67)	1.09 (0.66–1.80)		1.06 (0.73–1.55)	1.02 (0.71–1.47)		0.90 (0.73–1.12)	0.94 (0.76–1.15)		0.78 (0.58–1.06)	0.92 (0.69–1.23)
	First-generation immigrants		953			107			123			209			202			0.32
		%		34.6	42.8		29.9	48.6		24.4	47.1		31.1	47.4		32.7	43.5
		aRRR (IC 95%)1					0.98 (0.55–1.75)	1.36 (0.78–2.35)		0.52 (0.31–0.89)	0.73 (0.45–1.18)		0.88 (0.57–1.36)	1.02 (0.67–1.55)		0.92 (0.59–1.43)	0.84 (0.55–1.28)
Vegetable consumption (Reference: >once a day)			n	5–7 days a week	<5 days a week	n	5–7 days a week	<5 days a week	n	5–7 days a week	<5 days a week	n	5–7 days a week	<5 days a week	n	5–7 days a week	<5 days a week	Overall P value
	Second-generation immigrants		1808			123			305			1488			410			<0.001
		%		50.4	29.4		61.8	20.3		42.9	38.4		39.5	41.5		42.2	32.9
		aRRR (IC 95%)2					1.51 (0.91–2.50)	0.81 (0.44–1.48)		0.75 (0.53–1.07)	1.02 (0.71–1.47)		0.89 (0.72–1.10)	1.18 (0.94–1.48)		0.71 (0.53–0.94)	0.89 (0.66–1.20)
	First-generation immigrants		942			105			121			205			198			<0.001
		%		44.7	35.9		41.9	33.3		41.3	36.4		27.8	41		37.9	47
		aRRR (IC 95%)2					0.85 (0.49–1.46)	0.79 (0.45–1.38)		0.70 (0.42–1.18)	0.76 (0.45–1.29)		0.35 (0.23–0.54)	0.59 (0.39–0.88)		1.15 (0.71–1.89)	1.44 (0.89–2.34)
Fish consumption (Reference: ≥two days a week)			n	<two days a week		n	<two days a week		n	<two days a week		n	<two days a week		n	<two days a week		Overall P value
	Second-generation immigrants		1804			123			303			1492			413			<0.001
		%		78.4			77.2			74.3			66.4			76
		aOR (IC 95%)3					1.02 (0.65–1.58)			0.85 (0.63–1.14)			0.63 (0.53–0.75)			0.90 (0.69–1.16)
	First-generation immigrants		939			105			121			204			199			0.004
		%		68.9			76.2			71.1			64.7			57.3
		aOR (IC 95%)3					1.43 (0.88–2.30)			1.14 (0.75–1.74)			0.92 (0.66–1.30)			0.56 (0.40–0.78)
Dairy consumption (Reference: >once a day)			n	≤once a day		n	≤once a day		n	≤once a day		n	≤once a day		n	≤once a day		Overall P value
	Second-generation immigrants		1776			120			291			1442			409			0.13
		%		22.6			23.3			20.6			21.7			18.1
		aOR (IC 95%)4					1.07 (0.69–1.67)			1.10 (0.80–1.51)			0.88 (0.73–1.05)			0.73 (0.55–0.97)
	First-generation immigrants		919			102			119			202			192			0.03
		%		19			20.6			23.5			12.9			25.5
		aOR (IC 95%)4					1.05 (0.63–1.78)			1.30 (0.82–2.08)			0.59 (0.37–0.93)			1.39 (0.95–2.02)
Crisps and fries (Reference: <once a day)			n	≥once a day		n	≥once a day		n	≥once a day		n	≥once a day		n	≥once a day		Overall P value
	Second-generation immigrants		1803			124			301			1479			405			<0.001
		%		12.3			8.1			13.6			24.9			16.5
		aOR (IC 95%)2					0.69 (0.35–1.37)			1.29 (0.88–1.91)			1.67 (1.33–2.09)			1.35 (0.98–1.86)
	First-generation immigrants		930			104			122			197			191			<0.001
		%		18			5.8			10.7			33.5			26.2
		aOR (IC 95%)2					0.25 (0.11–0.60)			0.52 (0.28–0.97)			1.90 (1.30–2.78)			1.43 (0.95–2.16)
Sugar-sweetened beverages (Reference: ≤once a week)			n	2–6 days a week	≥once a day	n	2–6 days a week	≥once a day	n	2–6 days a week	≥once a day	n	2–6 days a week	≥once a day	n	2–6 days a week	≥once a day	Overall P value
	Second-generation immigrants		1779			120			302			1459			403			<0.001
		%		28.5	43.6		31.7	30.8		37.7	37.1		30	52.7		34.2	42.7
		aRRR (IC 95%)2					0.94 (0.59–1.50)	0.57 (0.35–0.91)		1.32 (0.94–1.84)	0.92 (0.66–1.28)		1.73 (1.37–2.18)	1.65 (1.33–2.04)		1.53 (1.13–2.07)	1.13 (0.85–1.52)
	First-generation immigrants		927			99			121			195			187			0.004
		%		33.3	43.5		38.4	35.3		31.4	37.2		29.7	55.4		30	54.5
		aRRR (IC 95%)2					1.09 (0.62–1.91)	0.68 (0.39–1.21)		0.62 (0.37–1.04)	0.60 (0.37–0.98)		1.25 (0.75–2.10)	1.78 (1.10–2.87)		1.27 (0.76–2.15)	1.62 (1.00–2.64)
* Multilevel binary logistic regression for food groups with consumption frequencies in two categories; multilevel multinomial logistic regression for food groups with consumption frequencies in three categories
1 Adjusted for gender, age, family structure, family affluence scale, siblings and school region
2 Adjusted for gender, age, family structure, family affluence scale, parental working status, siblings and school region
3 Adjusted for gender, age, family structure, family affluence scale, parental working status and school region
4 Adjusted for gender, age, siblings and school region
